# Supplementary material for: Semipermeable Mixed Phospholipid-Fatty Acid Membranes Exhibit K+/Na+ Selectivity in the Absence of Proteins
Source: Life (Basel). 2020 Apr 14;10(4):39. doi: 10.3390/life10040039 (PMC7235748; doi:10.3390/life10040039)
Supplement: Supplementary file 1 [file life-10-00039-s001.zip]

Archive with 1 entries (1 files):
- life-751863-supplementary updated.pptx
